# Supplementary material for: Vice-versa: The iron trade in the western Roman Empire between Gaul and the Mediterranean
Source: PLoS One. 2022 May 17;17(5):e0268209. doi: 10.1371/journal.pone.0268209 (PMC9113607; doi:10.1371/journal.pone.0268209)
Supplement: S1 Table — (XLSX) [file pone.0268209.s001.xlsx]

## Sheet: Sheet 1
		ICP MS (slag) or LA ICP MS (slag inclusions) µg/g												ICP AES (slag) or SEM EDS (Slag inclusion) mass%
Id	Analyse	Ce	Eu	Hf	La	Nb	Nd	Pr	Sm	U	Y	Yb	Cs	SiO2	Al2O3	Fe2O3	MnO	MgO	CaO	K2O	P2O5
Canigou	ABEL-F18	48.29	2.949	1.07	22.99	2.772	20.8	5.504	4.802	2.429	17.07	2.644	1.236	16.74	3.997	79.23	5.2515	0.501	0.506	0.953	0.14
Canigou	ABEL-F20	45.73	3.131	0.865	22.77	2.043	21.4	5.617	4.859	2.54	18.09	2.9	0.764	15.91	3.222	82.97	3.7875	0.396	0.57	0.674	0.13
Canigou	ABEL-F21	57.75	2.805	1.534	28.92	4.34	24.05	6.362	5.255	3.619	22.32	3.403	1.881	23.06	5.802	64.83	8.8265	0.665	1.352	1.738	0.24
Canigou	ABEL-F22	36.4	1.747	0.896	19.54	2.274	16.22	4.236	3.587	1.896	18.18	2.294	1.252	14.97	3.433	79.495	7.15	0.659	0.754	0.887	0.28
Canigou	Arles-18	66.8	3.908	1.397	34.34	3.107	29.9	7.867	6.952	2.556	32.79	3.723	1.707	18.85	4.284	72.885	6.3185	0.991	2.107	1.09	0.2
Canigou	Arles-4	43.83	1.936	1.965	22.14	4.662	19.06	5.041	4.184	3.287	19.12	2.434	1.943	23.61	5.153	63.415	8.649	1.176	2.008	1.339	0.18
Canigou	Arles-7	36.42	1.9	1.556	18.44	3.772	15.85	4.217	3.498	1.764	14.49	1.776	1.96	20.85	4.447	70.745	4.4235	1.055	2.582	1.055	0.21
Canigou	COLO-1	49.92	3.566	1.337	25.13	3.52	22.36	5.798	5.278	5.511	25.28	2.051	1.804	25.4	4.693	59.885	6.851	1.085	4.814	1.263	0.36
Canigou	COLO-2	56.17	4.72	0.998	29.65	2.403	24.35	6.384	6.092	3.643	21.6	2.032	1.297	17.92	3.214	70.97	8.6515	0.557	2.982	1.236	0.29
Canigou	COLO-3	36.67	3.107	0.87	18.37	1.837	16.88	4.381	4.079	4.199	12.81	1.356	0.734	12.36	2.449	80.025	8.7355	0.837	1.728	0.656	0.16
Canigou	COLO-4	56.55	4.615	1.049	32.28	2.36	24.31	6.396	5.887	3.711	22.51	1.905	0.764	20.35	2.961	62.94	10.08	0.752	3.197	0.802	0.33
Canigou	FORN-1	57.99	5.114	1.218	33.7	2.395	23.63	6.482	5.81	2.475	23.68	1.628	0.914	18.86	3.05	72.72	7.9995	0.506	1.97	0.827	< L.D.
Canigou	FORN-2	81.76	6.922	1.75	42.75	4.244	34.87	9.441	8.58	3.081	33	2.618	1.806	24.27	4.868	63.055	8.79	0.71	2.141	1.326	0.11
Canigou	FORN-3	56.05	5.148	0.921	32.44	2.436	24.37	6.401	6.087	2.618	26.69	1.758	0.74	14.75	2.71	76.585	8.5615	0.492	2.351	0.722	0.11
Canigou	FORN-4	45.84	3.98	0.97	27.33	2.155	19.63	5.081	4.569	4.982	19.85	1.333	0.964	15.21	3.322	76.035	8.3245	0.75	1.855	0.771	< L.D.
Canigou	FORN-5	44.47	3.768	0.828	22.66	2.561	20.01	5.259	4.89	6.321	17.09	1.692	1.337	14.91	3.524	78.255	6.93	0.652	1.19	0.486	0.1
Montagne Noire	MN-Ca-1	43.55	3.246	1.319	24.56	4.288	22.9	5.59	5.746	2.759	28.3	1.229	1.828	25.5	3.882	67.295	2.4445	0.48	4.294	1.313	0.147
Montagne Noire	MN-Ca-2	47.61	3.347	1.398	27.04	4.084	24.86	6.293	6.24	2.975	29.44	1.592	1.645	25.43	3.804	65.355	3.035	0.675	5.458	1.337	0.174
Montagne Noire	MN-Ca-3	44.41	3.049	1.453	23.74	4.401	22.94	5.724	5.68	3.432	27.17	1.49	1.455	22.59	3.935	70.955	3.7085	0.459	2.095	1.231	0.142
Montagne Noire	MN-Ca-4	18.25	1.146	1.092	9.533	3.509	9.387	2.421	2.36	1.682	12.46	0.735	0.836	18.84	3.355	76.115	1.5865	0.495	1.217	0.754	0.103
Montagne Noire	MN-Esp-1	33	1.322	1.559	19.16	4.577	16.89	4.335	3.667	2.085	18.93	1.262	2.027	24.19	5.38	71.175	1.853	0.564	0.984	1.375	0.15
Montagne Noire	MN-Esp-2	23.51	1.338	1.129	13.45	3.073	12.64	3.206	2.996	2.909	15.75	1.01	1.37	19.13	4.435	77.47	1.4275	0.472	2	1.073	0.24
Montagne Noire	MN-Esp-3	23.88	1.235	1.169	12.83	3.165	12.15	3.028	2.858	2.314	15.73	1.046	1.568	18.61	4.237	78.435	1.51	0.603	1.861	1.055	0.21
Montagne Noire	MN-Esp-4	42.04	2.62	1.805	25.94	5.742	24.66	6.096	6.111	3.837	31.73	1.804	2.78	29.68	6.192	58.13	3.5105	0.704	4.235	2.02	0.22
Montagne Noire	MN-LB_2	50.98	2.885	2.113	31.23	7.011	28.1	6.953	6.54	3.806	38.9	2.455	3.99	37.28	7.117	51.605	2.896	1.009	1.788	2.46	0.21
Montagne Noire	MN-LB_4	22.42	0.988	1.441	11.83	3.707	11.55	2.855	2.754	3.135	18.45	1.281	2.078	24.21	5.073	71.96	1.373	0.597	1.51	1.319	0.23
Montagne Noire	MN-LB-1	30.82	2.249	1.551	18.16	4.763	18.15	4.378	4.708	3.701	31.38	1.962	2.694	29.79	5.664	63.18	2.735	0.752	1.539	1.515	0.22
Montagne Noire	MN-LB-3	48	2.585	1.968	29.13	6.463	25.87	6.453	5.98	3.398	38.34	2.394	3.607	32.71	6.739	58.01	2.6915	0.928	1.702	2.208	0.21
Montagne Noire	MN-MO-1	53.59	4.268	1.527	35.43	4.262	30.7	7.546	7.323	4.044	37.08	1.893	2.168	29.34	5.011	63.895	2.779	0.792	2.09	1.491	0.24
Montagne Noire	MN-MO-2	35.02	2.344	1.448	20.91	4.195	20.31	4.871	5.056	3.326	29.17	1.803	2.028	26.61	4.816	61.025	3.3595	1.244	6.23	1.606	0.2
Montagne Noire	MN-MO-3	31.29	1.935	1.508	18.05	4.391	18.19	4.33	4.781	4.329	32.11	1.84	1.787	32.04	4.356	54.35	3.443	1.087	7.233	1.511	0.21
Montagne Noire	MN-MO-4	42.71	3.036	1.526	24.92	4.046	24.67	5.812	6.337	3.292	32.54	1.617	1.745	22.69	5.078	69.31	3.432	0.655	2.298	1.655	0.27
Montagne Noire	MN-Naou-1	39.69	2.881	1.446	23.41	4.289	23.61	5.605	5.955	4.02	33.37	1.775	1.197	23.14	4.396	67.14	5.337	0.878	2.825	1.284	0.29
Montagne Noire	MN-Naou-2	33.32	1.773	1.376	18.23	4.093	18.31	4.467	4.699	2.882	25.69	1.238	1.698	20.97	3.332	75.29	3.2115	0.51	1.4	1.273	0.21
Montagne Noire	MN-Naou-3	32.48	2.223	1.277	18.38	3.863	17.16	4.214	4.252	2.257	22.31	1.159	1.284	22.83	3.219	71.625	3.094	0.533	4.063	1.147	0.19
Montagne Noire	MN-Naou-4	54.63	4.799	1.516	31.73	4.461	30.05	7.352	7.729	3.759	38.13	1.521	4.628	24.04	4.292	71.485	3.436	0.648	1.203	1.216	0.26
Canigou	OR_M3_C2_13	45.76	2.034	1.194	22.37	2.861	19.89	5.16	4.226	2.551	16.53	2.117	1.738	21.26	4.319	67.505	4.7325	0.433	0.951	1.232	0.19
Canigou	OR-M1-P3-08	51.41	3.012	1.735	23.68	4.482	22.69	5.826	5.313	3.385	23.12	3.095	1.996	26.49	6.24	60.24	8.2995	0.811	1.356	1.415	0.41
Canigou	OR-M1-P3-11	39.97	2.916	1.588	19.95	3.733	19.79	5.044	4.672	3.246	22.45	3.022	1.106	25.82	5.278	61.45	8.694	0.953	1.418	0.301	0.31
Canigou	OR-M3-C2-04	51	2.724	1.39	24.92	3.402	22.85	5.986	5.218	3.255	20.78	2.613	2.076	22.91	5.287	64.855	6.0675	0.516	1.118	1.095	0.2
Canigou	PULL-N01	98.58	4.919	1.808	46.87	3.958	42.23	11.14	9.574	2.588	37.52	5.888	1.356	21.57	6.229	70.325	4.719	0.774	1.477	1.41	0.23
Canigou	PULL-N15	170	12.08	1.316	81.38	3.29	72.32	19.22	17.56	2.187	57.76	6.813	1.216	21.42	5.379	69.685	7.0175	0.867	1.12	1.142	0.19
Canigou	PULL-N18	76.67	4.713	1.077	37.8	2.849	32.24	8.621	7.636	1.892	25.77	3.112	1.139	18.87	4.934	74.1	6.2035	0.955	1.007	0.925	0.16
Canigou	PULL-N19	58.36	4.468	1.318	30.09	2.915	27.39	7.193	6.365	2.469	25.08	3.085	1.154	23.98	4.535	68.465	6.4425	0.611	1.036	1.155	0.19
Montagne Noire	ScF1-R* (Scorie scoulées en évantail)	42.56	3.51	1.18	27.92	3.43	26.71	6.25	6.42	3.08	38.23	1.88	2.37
Montagne Noire	ScF20HI* (Scories coulées de canal)	29.85	2.12	1.21	20.5	3.54	19.56	4.63	4.74	3.01	28.99	1.58	2.29
Montagne Noire	ScFX* (Scorie scoulées en évantail)	34.33	2.23	1.41	23.47	4.38	22.06	5.26	4.83	3.11	28.75	1.55	2.18
Montagne Noire	ScMaN1* (Scorie scoulées en évantail)	40.43	3.2	1.42	25.39	3.38	24.17	5.66	5.96	4.62	32.5	1.8	2.01
4C SM2 T3	SM-2-3-A-1-C1-035	105.92	6.09		63.38	12.39	61.95	13.05	14.19	8.05	64.14	3.97	5.76
4C SM2 T3	SM-2-3-A-1-C1-036		2.79			6.48	27.24	5.41	6.29	3.71	28.41		2.32
4C SM2 T3	SM-2-3-A-1-C10-011			4.47	71.11	14.91	65.23	15.07	15.19	9.5	63.7	4.57
4C SM2 T3	SM-2-3-A-1-C10-012		6.9	4.31	68.47	15.08	61.58	14.84	14.85	9.28	64.72	4.05	9.66
4C SM2 T3	SM-2-3-A-1-C11-008		5.48		52.94	10.66	49.11	10.98	11.48	6.71	52.06	3.17	4.65
4C SM2 T3	SM-2-3-A-1-C11-009	114.76	6.16	3.67		12.69	64.96	14.93	16.26	8.56	68.78	4	5.07
4C SM2 T3	SM-2-3-A-1-C11-010	106.09	6.71		65.6	12.64	61.97	12.93		7.41	61.03	3.55
4C SM2 T3	SM-2-3-A-1-C12-006	98.3	5.15	2.82	57.52	11.41	52.1	12.35	12.2	7.14	53.52	2.95	7.39
4C SM2 T3	SM-2-3-A-1-C12-007	98.48	5.43	3.72	58.87	11.34	54.8	12.36	13.44	7.1	53.65	3.14	6.37
4C SM2 T3	SM-2-3-A-1-C2-033	83.52	4.92			10.06	45.95	10.38	11.75	6.52	51.02	3.51	5.07
4C SM2 T3	SM-2-3-A-1-C2-034	84.89	4.86		51.05	10.31	46.85	10.63	11.61	6.36	50.14	2.61	4.52
4C SM2 T3	SM-2-3-A-1-C3-031	26.3	1.56	0.78		3		3.37	3.59	1.93	15.73	1.05	1.406
4C SM2 T3	SM-2-3-A-1-C3-032				20.54	4.16	18.86	4.26	4.82	2.54	20.5	1.22	2.05
4C SM2 T3	SM-2-3-A-1-C4-027	18.71				2.12	9.99	2.33	2.5	1.37	11.52	0.6
4C SM2 T3	SM-2-3-A-1-C4-028	18.32	1.14		10.71	2.31	9.45	2.32	2.64	1.42	11.17	0.83
4C SM2 T3	SM-2-3-A-1-C5-025	14.05	0.846		8.15	1.68	7.48	1.703		1.12	8.18	0.63
4C SM2 T3	SM-2-3-A-1-C5-026	12.91	0.812		7.77	1.57	7.32	1.663		1	7.81	0.358
4C SM2 T3	SM-2-3-A-1-C6-022		2.23		20.64	4.34	18.45	4.22		3	20.99		1.63
4C SM2 T3	SM-2-3-A-1-C6-023	38.5	2.23		22.91	5.02	21.98	4.75	5.09	3.07	22.22		2.23
4C SM2 T3	SM-2-3-A-1-C6-024	37.78	2.33		22.09	4.72	21.65	4.81		2.66	21.59	1.24
4C SM2 T3	SM-2-3-A-1-C7-020	18.35	1.273			1.94	10.49	2.23	2.11	1.227	10.85	0.477	1.103
4C SM2 T3	SM-2-3-A-1-C7-021		1.54	0.91		3.1	13.27	3.18	3.49	1.87	14.85	0.93	1.261
4C SM2 T3	SM-2-3-A-1-C8-018		5.55	2.43	53.66		49.93	11.31	12.28	6.44	52.63	3.06
4C SM2 T3	SM-2-3-A-1-C8-019	83.74		2.68	49.95	9.6	46.98	10.56	11.58	6.18	48.24	2.59
4C SM2 T3	SM-2-3-A-1-C9-013	64.15	3.76	1.98	38.14	7.51	35.81	7.88	7.99	4.61	38.1	2.55	3.55
4C SM2 T3	SM-2-3-A-1-C9-014	65.24	3.94			7.5		8.25	9.64	4.8	38.09	2.41	3.97
4C SM2 T3	SM-2-3-A-1-C9-015	76.96	4.67		46.19	8.81	39.34	9.35	9.34	6.19	43.83	2.88	4.64
1L-SM10-2-L1	SM10L1_1 inc 1	117.353	5.16126	6.56162	70.2993	15.1232	67.9763	14.5138	15.2548	10.0791	81.3753	5.34101	8.06456
1L-SM10-2-L1	SM10L1_1 inc 2	95.3356	4.70596	5.56975	54.4421	13.714	53.2051	11.5946	11.6518	8.45852	61.8508	4.87315	6.45109
1L-SM10-2-L1	SM10L1_1 inc 3	79.9781	4.59858	4.5892	48.1639	12.1979	42.7717	10.5938	11.3503	8.51048	64.9288	5.83196	5.57838
1L-SM10-2-L1	SM10L1_2 inc 1	99.5909	5.71971	4.55154	61.6283	13.7498	56.386	12.7548	13.7493	9.20709	74.8092	5.04032	5.35543
1L-SM10-2-L1	SM10L1_2 inc 2	102.94	5.89328	5.03098	64.325	14.0831	60.9605	12.8314	13.0886	9.9831	75.4984	5.58759	6.07003
1L-SM10-2-L1	SM10L1_2 inc 3	112.138	5.57418	5.00654	67.736	13.9846	63.9242	14.6155	15.404	11.1169	76.8257	5.19103	7.27939
1L-SM10-2-L1	SM10L1_3 inc 1	110.228	4.66316	5.23282	63.1674	13.6768	58.6831	13.9285	14.748	9.39696	72.4059	5.54712	5.61542
1L-SM10-2-L1	SM10L1_3 inc 2	101.23	4.23869	4.60413	58.4399	13.2835	55.1633	12.1003	12.3117	8.60136	63.0592	4.9188	5.18701
1L-SM10-2-L1	SM10L1_3 inc 3	108.717	5.24683	4.74097	61.7402	14.2193	59.4634	13.4114	14.0941	10.4462	76.0527	4.92854	5.42595
1L-SM10-2-L2	SM10L3_1 inc 1	100.759	5.03032	5.87963	57.9977	16.1472	59.2625	12.7095	14.2622	9.75733	73.8774	6.14795	7.17272
1L-SM10-2-L2	SM10L3_1 inc 2	96.7376	4.53155	5.45743	55.9023	16.764	54.4787	12.0853	12.3719	9.53084	67.4237	5.9246	9.24288
1L-SM10-2-L2	SM10L3_1 inc 3	96.1657	6.39637	5.21885	60.2302	13.5467	58.8868	12.9757	13.7754	12.4728	85.6884	5.985	9.84072
1L-SM10-2-L2	SM10L3_2 inc 1	119.223	6.29631	6.00258	69.5338	18.1073	67.5958	15.6293	14.5853	12.6528	86.2673	6.26507	8.29279
1L-SM10-2-L2	SM10L3_2 inc 2	127.09	6.71106	5.87615	74.6529	18.2982	71.1795	16.0745	16.7827	13.287	88.1953	6.87029	8.04843
1L-SM10-2-L2	SM10L3_3 inc 1	135.094	7.13176	5.75005	79.75	15.4528	75.4233	17.3889	18.0319	15.2528	100.075	7.22151	7.18363
1L-SM10-2-L2	SM10L3_3 inc 2	123.73	6.62921	4.92378	72.0517	12.6372	72.127	16.226	17.3733	13.9078	90.0946	6.83877	7.16673
1L-SM2-1-L2	SM2-1-2_L2 1inc1	128.194	4.99108	8.13645	62.5256	23.8618	68.9488	15.5049	14.508	6.26383	48.9591	5.61822	15.9155
1L-SM2-1-L2	SM2-1-2_L2 1inc2	121.116	5.4554	7.89581	57.563	20.0794	64.9843	14.4019	13.3554	5.65763	46.6665	4.87398	22.5972
1L-SM2-1-L2	SM2-1-2_L2 1inc3	104.836	4.80921	7.7147	50.1706	18.6867	56.287	12.4274	11.9297	4.86209	40.0846	4.10857	26.6875
1L-SM2-1-L2	SM2-1-2_L2 2inc1	116.208	3.63616	9.41096	59.5439	20.4403	58.0721	13.8207	12.0298	4.69178	44.4132	4.59189	8.48223
1L-SM2-1-L2	SM2-1-2_L2 2inc2	125.642	4.60282	10.462	60.7022	18.9324	63.4613	14.5638	13.8551	6.13536	60.0191	6.46735	21.2328
1L-SM2-1-L2	SM2-1-2_L2 2inc3	123.11	4.34102	10.2647	59.8176	19.7541	60.2033	14.2076	13.2561	6.20198	61.0053	6.33039	17.8041
1L-SM2-1-L2	SM2-1-2_L2 3inc2	129.043	5.32681	8.14639	61.4178	21.3679	61.0285	15.194	17.7796	4.71675	47.8908	4.05198	11.1045
1L-SM2-1-L2	SM2-1-2_L2 3inc3	134.497	5.36781	8.59503	64.7832	23.8757	64.6572	15.2917	13.2469	4.85935	48.2569	4.0185	9.74717
1L-SM2-1-L2	SM2-1-2_L2 3incl1	133.916	5.24542	8.70022	63.1223	22.7586	65.1572	15.2623	13.2422	5.23903	50.2121	4.55059	10.3246
1L-SM2-1-L2	SM2-1-2_L2 4inc2	124.165	4.14423	7.14311	58.4972	20.5941	53.2498	13.3281	11.1871	4.70748	42.4159	3.38251	14.3636
1L-SM2-1-L2	SM2-1-2_L2 4inc3	128.701	4.42919	8.19302	63.3749	22.9231	56.9981	14.1526	11.1746	5.18045	44.1773	3.99787	8.74942
1L-SM2-1-L2	SM2-1-2_L2 4incl1	119.129	4.00432	8.2511	56.9382	19.5705	54.2263	13.6098	11.9516	4.67835	43.5519	3.79858	6.0254
1L-SM2-1-L3	SM2-1-2_L3 1inc1	132.609	5.38623	6.65568	67.4568	21.6921	69.8656	16.3658	12.7281	4.87761	42.58	3.90813	14.1563
1L-SM2-1-L3	SM2-1-2_L3 2inc2	134.003	5.51449	6.1199	69.1798	19.6513	68.596	16.1116	14.0076	4.50673	46.865	3.76681	8.94646
1L-SM2-1-L3	SM2-1-2_L3 2inc3	130.409	4.99735	5.24805	67.1296	18.6574	69.0445	15.0116	14.3416	4.66261	46.6865	3.68765	10.3296
1L-SM2-1-L3	SM2-1-2_L3 2incl1	125.312	5.26999	6.23451	61.1165	19.8056	63.349	14.7273	14.5028	5.08517	45.7338	4.12861	10.4746
1L-SM2-1-L3	SM2-1-2_L3 3inc3	148.393	8.76395	8.16635	74.1699	18.979	79.021	18.2365	17.8916	4.99075	56.0103	4.74445	13.4263
1L-SM2-1-L3	SM2-1-2_L3 3incl1	159.013	8.765	7.46891	81.813	19.2015	81.8383	18.9594	17.2181	4.86629	59.898	4.4168	10.4251
1L-SM2-1-L3	SM2-1-2_L3 4inc2	146.151	5.45579	6.20717	72.263	21.1459	64.1406	15.8365	14.6891	4.8883	47.1563	4.45673	12.874
1L-SM2-1-L3	SM2-1-2_L3 4inc3	160.647	4.6829	5.39945	82.0165	21.5922	73.9195	18.0859	13.0721	5.55555	49.0242	3.78307	12.7919
1L-SM2-1-L3	SM2-1-2_L3 4incl1	171.917	4.9793	7.05166	86.9371	22.5659	83.0501	18.2715	14.4961	4.97383	54.8576	4.2975	14.0363
1L SM2 T1	SM2-2-Y1-C1-127	41.77	1.87	3.02	21.61	6.48	20.74	4.7	3.93	1.73	15.63	1.54	3.67
1L SM2 T1	SM2-2-Y1-C2-128	10.08	0.343	0.68	5.15	1.39	4.85	1.122	0.93	0.348	3.43	0.358	0.99
1L SM2 T1	SM2-2-Y1-C2-129	39.07	1.39	2.56	20.11	5.57	18.33	4.34	3.66	1.52	13.96	1.33	4.16
1L SM2 T1	SM2-2-Y1-C2-130	43.58	1.55	2.72	22.03	6.51	19.09	4.7	3.98	1.64	15.2	1.22	4.18
1L SM2 T1	SM2-2-Y1-C3-131	45.27	1.59	3.2	23.1	6.64	21.63	4.88	4.27	1.73	16.8	1.25	4.49
1L SM2 T1	SM2-2-Y1-C4-132	34	1.35	2.26	17.52	5.08	15.86	3.75	3	1.37	12.31	1.22
1L SM2 T1	SM2-2-Y1-C7-135	16.08	0.771	1.25	8.35	2.48	7.63	1.87	1.53	0.651	5.84	0.435	0.892
1L SM2 T1	SM2-2-Y1-CS-133	126.15	4.7	8.43	61.38	18.94	57.95	13.68	11.35	5.2	42.79	3.9	6.86
1L SM2 T1	SM2-2-Y1-CS-134	129.49	4.43	9.08	63.56	18.14	57.44	13.91	12.97	5.25	42.47	4.43	6.98
4C SM2 T1	SM2-4-B-C1-072	66.64	2.96	3.75	33.61	9.09	31.29	7.38	6.53	2.43	21.26	1.6	6.16
4C SM2 T1	SM2-4-B-C1-073	67.28	2.87	4.33	34.61	9.86	31.87	7.58	6.6	2.28	22.92	1.88	6.53
4C SM2 T1	SM2-4-B-C10-088	30.07	1.399	1.79	15.12	3.95	13.96	3.26	2.87	1.029	9.33	0.645	2.63
4C SM2 T1	SM2-4-B-C10-089	36.23	1.59	2.44	18.28	5.01	16.86	4.03	3.44	1.24	13.12	1.07	3.4
4C SM2 T1	SM2-4-B-C11-090	38.92	1.68	2.54	19.93	5.23	18.36	3.99	3.66	1.37	14.03	1.31	3.64
4C SM2 T1	SM2-4-B-C12-091	46.74	2.21	2.74	23.78	5.79	21.55	4.92	4.98	1.68	15.58	1.01
4C SM2 T1	SM2-4-B-C2-074	69.7	3.11	4.57	35.88	9.33	32.68	7.92	6.64	2.43	24.76	2.27	4.67
4C SM2 T1	SM2-4-B-C4-075	57.95	2.88	3.32	29.94	7.72	27.7	6.39	5.17	2.06	21.84	1.84	5.65
4C SM2 T1	SM2-4-B-C4-076	21.27	0.951	1.08	10.5	2.6	9.9	2.26	2.29	0.743	6.63	0.438
4C SM2 T1	SM2-4-B-C4-079	45.09	2	2.89	23.28	6.32	21.12	4.92	4.6	1.55	16.19	1.41	4.05
4C SM2 T1	SM2-4-B-C5-077	23.52	1.022	1.4	11.98	3.21	10.97	2.55	2.43	0.878	8.9	0.809	2.18
4C SM2 T1	SM2-4-B-C5-078	30.26	1.43	2.19	15.51	4.5	14.36	3.27	2.96	1.046	10.85	0.95	3.07
4C SM2 T1	SM2-4-B-C6-080	40.24	1.79	2.32	20.34	5.29	18.36	4.48	3.77	1.42	13.03	1.1	3.51
4C SM2 T1	SM2-4-B-C7-083	33.7	1.396	2.35	16.96	4.55	15.55	3.7	3.38	1.28	12.86	1.32	3.18
4C SM2 T1	SM2-4-B-C8-084	29.3	1.374	1.88	14.75	3.92	14.44	3.18	2.89	0.969	11.36	1.09	2.28
4C SM2 T1	SM2-4-B-C8-085	31.66	1.475	1.87	16.03	4.01	14.67	3.5	3.33	1.089	10.47	0.818	2.36
4C SM2 T1	SM2-4-B-C9-086	33.98	1.55	2.31	17.41	4.45	16.1	3.78	3.45	1.18	11.49	0.99	2.53
4C SM2 T1	SM2-4-B-C9-087	46.13	2.1	2.32	23.81	5.89	21.67	5.07	4.48	1.56	14.29	1.19	3.63
1L SM2 T2	SM2-96-KL-Y-2-Cl-153	13.05	0.521		6.45	1.88	6.24	1.47	1.02	0.556	4.56	0.475	0.649
1L SM2 T2	SM2-96-KL-Y2-C2-154	30.78	1.1	2.1	15.6	4.15	14.13	3.32	3.04	1.15	10.92	1.2
1L SM2 T2	SM2-96-KL-Y2-C3-155	39.41	1.52	2.19	20.23	5.68	18.48	4.44	3.79	1.48	13.83	1.14	3.25
1L SM2 T2	SM2-96-KL-Y2-C3-156	40.09	1.55	2.14	20.67	5.55	18.79	4.39	4.02	1.6	14.13	1.04	3.12
1L SM2 T2	SM2-96-KL-Y2-C4-157	37.35	1.46	2.23	18.95	5.12	17.39	4.07	3.8	1.45	13.2	0.99	2.91
1L SM2 T2	SM2-96-KL-Y2-C4-158	34.7	1.24	1.89	17.47	4.15	15.36	4.03	2.88	1.21	11.47	0.82	2.74
1L SM2 T2	SM2-96-KL-Y2-C6-160	40.23	1.7	1.94	20.51	5.4	18.85	4.49	4.54	1.71	14.3	1.42
1L SM2 T2	SM2-96-KL-Y2-C7-161	67.99	2.51	4.52	34.45	5.84	30.95	7.22	5.92	2.48	21.92	1.84
1L SM2 T2	SM2-96-KL-Y2-C7-162	58.27	2.21	3.81	29.23	7.39	26.51	6.28	5.88	2.24	19.18	1.82	2.68
4L-SM24-1-L4	SM24-1-ind 1inc1	104.273	10.4603	4.62566	58.9373	10.2737	61.8255	13.3795	14.6363	28.1792	63.2339	5.73442	10.1762
4L-SM24-1-L4	SM24-1-ind 1inc2	102.891	10.3294	4.91906	57.7348	10.2292	63.1575	13.4377	14.7087	27.9605	62.3063	6.10613	21.8345
4L-SM24-1-L4	SM24-1-ind 2inc2	103.934	9.2059	5.01268	59.8965	10.1246	59.2763	12.8415	13.1747	25.7922	62.0281	5.43031	13.6335
4L-SM24-1-L4	SM24-1-ind 2inc3	118.306	10.1136	5.40607	67.1958	11.0595	65.6607	14.6626	15.364	29.1938	67.2917	5.79304	15.5577
4L-SM24-1-L4	SM24-1-ind 3inc2	120.43	9.26204	5.39658	68.9273	11.8942	66.2956	14.5228	15.6114	26.6909	66.5985	5.44504	10.2429
4L-SM24-1-L4	SM24-1-ind 3inc3	119.777	9.43475	5.32484	66.5286	12.2687	63.1972	14.6948	14.1341	30.0665	65.3056	5.52985	12.486
4L-SM24-1-L4	SM24-1-ind 3incl1	119.826	9.35798	4.88421	66.8535	10.8286	63.2942	14.4508	14.3445	27.4636	64.9154	5.45731	7.23247
4L-SM24-1-L4	SM24-1-ind 4inc2	100.296	7.28058	4.15809	55.7321	9.12204	51.5744	12.0781	11.717	21.4872	53.5778	5.32257	8.00149
4L-SM24-1-L4	SM24-1-ind 4incl1	104.531	7.79804	4.21763	58.9472	8.39897	54.1333	12.7546	12.1454	23.7487	58.7839	4.25404	9.93137
4L-SM24-1-L1	SM24-1-L1 1inc1	113.77	7.4628	6.04644	64.3991	12.9073	61.3769	14.0093	13.6162	19.7922	59.6811	5.37874	11.6697
4L-SM24-1-L1	SM24-1-L1 1inc2	101.659	5.94479	6.08985	57.8824	13.8399	57.8562	12.8497	12.3669	18.1497	53.1483	4.96131	35.529
4L-SM24-1-L1	SM24-1-L1 1inc3	123.125	7.83349	6.42364	69.8275	13.3578	68.4794	15.5647	14.9685	21.3789	65.6614	5.5032	36.2372
4L-SM24-1-L1	SM24-1-L1 2inc2	117.174	6.04971	6.85271	67.9363	14.2557	61.8584	14.5451	12.3254	17.0071	58.6631	4.45257	13.74
4L-SM24-1-L1	SM24-1-L1 2inc3	116.184	6.20336	5.45051	65.7675	12.6088	58.9283	14.3874	13.1507	17.881	56.9129	4.37213	12.1168
4L-SM24-1-L1	SM24-1-L1 2incl1	138.848	5.81651	8.05139	77.7633	17.7049	71.5897	16.6177	14.6227	18.3791	61.8078	5.42717	12.6976
4L-SM24-1-L1	SM24-1-L1 3inc2	133.018	7.02949	5.82417	78.2007	14.2091	68.6263	15.1101	13.5629	23.5247	63.1915	4.87578	13.7948
4L-SM24-1-L1	SM24-1-L1 3inc3	132.604	7.661	6.05873	74.7784	13.5838	67.2257	15.7576	14.1056	22.3657	65.6018	5.02705	7.75766
4L-SM24-1-L1	SM24-1-L1 3incl1	139.919	7.31169	6.01873	78.1827	12.9545	72.7547	16.6402	14.9007	20.8469	67.2852	5.43937	9.73994
4L-SM24-1-L1	SM24-1-L1 4inc2	127.777	6.11555	5.43497	73.2386	13.3154	61.7438	15.8098	12.7162	18.8975	60.2596	4.62495	19.8317
4L-SM24-1-L1	SM24-1-L1 4inc3	129.382	7.35958	4.75752	78.3073	12.3772	67.2115	15.4764	13.8151	19.769	62.8987	4.3258	20.5128
4L-SM24-1-L1	SM24-1-L1 4incl1	110.594	5.28946	5.7014	63.7374	12.4471	53.2888	12.3835	11.1115	17.3794	54.4408	4.60356	9.33204
4L-SM24-1-L3	SM24-1-L2 1inc1	127.575	10.2846	6.45924	70.6584	11.6288	80.1118	16.6878	17.1538	21.7624	71.498	6.77375	10.2753
4L-SM24-1-L3	SM24-1-L2 2inc1	73.9555	3.09426	22.2579	40.0564	17.8971	41.967	9.58524	7.67416	7.52248	49.706	9.3165
4L-SM24-1-L3	SM24-1-L2 2inc2	101.957	9.20093	4.95326	58.2195	9.91122	59.0019	12.6051	13.579	25.9685	60.8794	4.9792	20.473
4L-SM24-1-L3	SM24-1-L2 2inc3	114.56	10.6377	4.4157	64.3959	9.74351	64.522	14.2719	14.6379	29.5794	68.0786	5.32729	16.8078
4L-SM24-1-L3	SM24-1-L2 3inc2	138.799	8.70121	6.43505	78.8171	15.1676	75.3976	16.7565	16.1573	27.2563	70.2751	6.02141	14.1605
4L-SM24-1-L3	SM24-1-L2 3inc3	141.491	8.43241	5.86203	81.3883	14.4895	75.9707	17.7438	16.9171	25.6003	73.0827	6.16209	13.7397
4L-SM24-1-L3	SM24-1-L2 3incl1	93.0172	4.8787	6.22912	53.2047	13.2167	49.5572	11.5219	10.8882	19.2931	48.26	4.44705	6.43831
4L-SM24-1-L3	SM24-1-L2 4inc2	102.043	6.31389	7.07209	58.4255	12.4603	55.223	12.4092	12.0607	19.3246	58.3861	6.01788	1.70412
4L-SM24-1-L3	SM24-1-L2 4inc3	102.365	6.14042	6.62289	57.7497	14.6545	51.7427	12.151	11.6008	22.1172	53.3165	5.22478	11.0586
4L-SM24-1-L3	SM24-1-L2 4incl1	142.649	9.09721	5.90433	83.6547	17.8495	71.5715	16.9382	17.5354	31.1429	73.5374	7.02437	9.15471
4L-SM24-2-L1	SM24L1_1 inc 1	132.425	9.97865	5.5211	73.8467	13.4129	65.2139	15.179	14.6961	29.8709	63.4671	5.56931	8.36026
4L-SM24-2-L1	SM24L1_1 inc 2	128.941	9.13486	3.81253	72.3187	10.6084	65.737	14.6184	14.0122	21.6277	58.7709	4.85673	8.39934
4L-SM24-2-L1	SM24L1_1 inc 3	132.767	9.33592	3.58208	74.251	10.4765	65.25	15.0884	14.3904	23.3522	61.8804	5.03878	7.50971
4L-SM24-2-L1	SM24L1_2 inc 1	185.524	10.5637	6.20047	100.356	15.6608	86.2928	20.829	19.4342	29.9316	80.2264	6.47338	14.0984
4L-SM24-2-L1	SM24L1_2 inc 2	154.23	9.84654	3.54439	86.4602	9.27283	71.9738	17.5617	15.7701	30.7468	70.5699	7.30569	11.6219
4L-SM24-2-L1	SM24L1_2 inc 3	156.299	11.5161	5.80002	87.1015	12.4255	74.646	16.7889	16.3105	39.9902	73.7274	5.59786	10.9549
4L-SM24-2-L1	SM24L1_3 inc 1	165.728	10.7276	4.42737	91.9032	11.1829	77.8162	18.7629	16.19	33.3051	71.835	4.98984	4.28264
4L-SM24-2-L1	SM24L1_3 inc 2	152.119	8.509	4.39946	85.7028	13.1713	71.0226	16.4973	15.1493	26.8697	62.2523	4.56037	6.63589
4L-SM24-2-L1	SM24L1_3 inc 3	160.828	9.55312	4.79122	89.5513	12.5779	74.8611	17.4535	14.853	29.2252	63.0791	4.21194	7.36325
4L-SM24-2-L2	SM24L2_1 inc 1	90.1057	3.36217	5.64998	49.0515	13.0883	44.2614	10.9546	9.46429	8.32832	38.8931	3.61109	6.24796
4L-SM24-2-L2	SM24L2_1 inc 3	93.0982	3.56486	5.7123	50.5763	14.5685	47.618	10.72	9.94988	8.53729	39.9583	3.68028	7.1231
4L-SM24-2-L2	SM24L2_2 inc 1	99.0302	2.99263	6.42027	56.0862	14.0692	45.7535	11.5776	8.53135	8.7761	42.1	3.94962	6.36637
4L-SM24-2-L2	SM24L2_2 inc 2	108.148	3.45023	5.69368	59.1094	16.5727	51.2311	12.6739	9.44317	9.60242	41.8573	4.43256	7.2926
4L-SM24-2-L2	SM24L2_2 inc 3	109.063	3.55731	6.0013	57.9698	16.2829	50.4478	11.6368	9.50788	9.09554	43.5507	4.3689	7.44658
4L-SM24-2-L2	SM24L2_3 inc 1	110.663	3.51283	6.0057	59.6076	15.0518	51.5612	12.1659	10.1217	10.1786	41.8864	4.45571	5.9058
4L-SM24-2-L2	SM24L2_3 inc 2	109.319	3.58416	5.93507	58.1028	14.402	51.9421	11.9875	9.69067	9.56015	40.8462	3.85633	6.33129
4L-SM24-2-L2	SM24L2_3 inc 3		3.29816	6.06588	61.603	15.6523	50.8055	12.3566	10.2635	10.3541	43.4883	4.67028	6.22443
4L-SM24-2-L3	SM24L3_1 inc 1	104.483	5.53375	5.38063	54.3317	13.206	53.72	12.0126	10.7231	13.3081	49.3923	4.53429	7.36253
4L-SM24-2-L3	SM24L3_1 inc 2	86.2272	4.94362	4.89197	45.6919	12.104	41.2037	10.3025	9.3497	11.5289	41.7217	4.1231	7.53046
4L-SM24-2-L3	SM24L3_1 inc 3	104.207	5.22294	5.03984	56.3594	14.1854	52.7027	12.1878	12.2874	13.6836	48.3548	4.39215	8.11048
4L-SM24-2-L3	SM24L3_2 inc 1	107.14	4.77421	5.51936	58.9291	12.5237	51.1508	12.6231	12.3295	13.1391	48.6361	4.04941	5.42855
4L-SM24-2-L3	SM24L3_2 inc 2	103.389	4.82604	5.57044	57.8305	12.1187	54.0066	12.4011	11.5535	13.2895	48.1244	4.39713	5.4995
4L-SM24-2-L3	SM24L3_3 inc 1	102.123	4.1611	4.7902	55.0873	11.8605	49.9608	11.5179	9.35466	12.8567	45.842	4.46773	7.36142
4L-SM24-2-L3	SM24L3_3 inc 2	105.169	4.16363	4.03869	57.9769	11.8909	54.7392	12.5952	10.3716	13.6307	47.8537	3.37063	5.78206
4L-SM24-2-L3	SM24L3_3 inc 3	117.483	4.90126	5.81512	63.4734	14.2615	56.2794	13.2977	11.2285	15.0746	48.7981	4.4089	7.63375
4L-SM24-2-L4	SM24L4_1 inc 1	160.508	13.6297	4.37085	71.7562	8.63399	94.4027	19.7704	25.8184	17.6985	103.903	12.6182	14.6467
4L-SM24-2-L4	SM24L4_2 inc 1	160.52	11.3122	4.41535	75.9403	8.73975	88.2327	19.2614	25.3494	16.2413	97.8491	10.9429	6.76766
4L-SM24-2-L4	SM24L4_2 inc 2	162.57	11.812	4.31793	73.6379	7.31222	92.0832	19.6483	25.3694	17.5596	103.648	11.414	4.27744
4L-SM24-2-L4	SM24L4_2 inc 3	159.876	13.4337	3.17821	71.1908	6.15534	88.9048	19.6548	26.4654	21.3476	108.954	12.8458	4.00262
4L-SM24-2-L4	SM24L4_3 inc 1	182.985	12.1753	4.21749	83.1642	9.35323	98.4246	21.8027	24.9645	18.6448	101.156	10.9954	4.51873
4L-SM24-2-L4	SM24L4_3 inc 2	184.939	13.4739	3.55687	79.0644	6.45769	100.076	21.7385	27.1781	24.9977	114.03	13.6498	7.70657
4L-SM24-2-L4	SM24L4_3 inc 3	181.786	13.6879	3.7202	80.1786	6.78662	99.7024	21.5113	27.274	22.9763	115.21	12.578	4.57392
2M SM6 T1	SM6-1-E2-C2-101	160.75	7.68	2.81	142.27	4.25	144.26	27.93	31.63	5.81	303.13	12.8	2.17
2M SM6 T1	SM6-1-E2-C2-102	136.62	6.45	2.05	119.06	3.4	122.33	24.12	26.2	4.78	257.87	10.83	1.83
2M SM6 T1	SM6-1-E2-C3-099	173.68	8.46	2.58	156.15	4.32	158.7	30.38	34.01	5.94	331.24	14.13	2.32
2M SM6 T1	SM6-1-E2-C3-100	174.84	8.23	2.65	154.57	4.38	157.93	30.44	33.68	5.92	322.52	13.03	2.34
2M SM6 T1	SM6-1-E2-C4-098	129.36	6.23	1.89	116.32	3.36	116.3	22.66	25.84	4.82	256.31	10.8	1.63
2M SM6 T1	SM6-1-E2-C5-096	141.53	6.49	2.03	118.34	3.78	121.89	23.55	25.18	5.18	257.7	10.78	2.29
2M SM6 T1	SM6-1-E2-C5-097	151.7	7.35	2.33	134.82	4.06	137.93	26.42	29.31	5.17	294.88	11.99	1.91
2M SM6 T2B	SM6-2-E-C1-140	89.14	2.9	4.71	39.36	4.7	51.9		11.54	4.11	80.32	5.79	2.69
2M SM6 T2B	SM6-2-E-C2-141	94.76	2.98	4.25	42.36	5.19	53.58	10.82	12.56	4.41	87.83	5.89	3.42
2M SM6 T2B	SM6-2-E-C2-142	104.48	3.29	4.54	46.78	5.76	59.1	12.4	13.73	4.72	94.86	5.33	3.84
2M SM6 T2B	SM6-2-E-C3-143	111.74	3.44	4.85	49.5	5.89	61.81	12.88	14.88	5.03	101.82	7.04	4.03
2M SM6 T2B	SM6-2-E-C4-144	104.75	3.21	4.53	47.15	5.72	59.75	12.25	13.99	4.77	96.38	5.34	3.55
2M SM6 T2B	SM6-2-E-C4-145	102.28	3.11	4.47	46.61	5.65	58.07	11.72	13.78	4.71	95.38	6.11	3.55
2M SM6 T2A	SM6-2-E-C6-148	51.13	1.34	4.94	25.01	5.59	27.68	6.02	5.84	2.6	41.02	3	1.7
2M SM6 T2A	SM6-2-E-CS-146	64.08	1.54	7.02	31.55	7.63	32.53	7.44	7.35	2.95	49.8	3.88	2.95
2M SM6 T2A	SM6-2-E-CS-147	63.66	1.57	5.56	31.36	7.83	33.8	7.26	7.36	3.29	49.52	3.51	2.94
2M SM6 T3	SM6-3-E2-C1-107	146.14	5.66	3.68	118.2	5.64	121.12	25.85	25.68	7.04	169.46	9.24	5.88
2M SM6 T3	SM6-3-E2-C1-108	140.32	5.43	3.51	113.19	5.27	115.76	24.62	24.8	6.98	160.99	8.8	5.31
2M SM6 T3	SM6-3-E2-C2-109	126.63	5.09	3.36	101.32	4.92	104.68	22.31	22.12	5.95	145.15	8.05	5.19
2M SM6 T3	SM6-3-E2-C2-110	143.01	5.52	3.57	113.85	5.53	116.71	24.67	24.09	6.79	162.69	8.61	5.81
2M SM6 T3	SM6-3-E2-C3-111	146.06	5.65	3.98	117.43	5.7	120.65	25.58	25.57	6.94	166.64	9.22	6.11
2M SM6 T3	SM6-3-E2-C3-112	140.03	5.67	3.59	111.96	5.48	114.04	24.67	24.1	6.79	158.39	8.67	6.04
2M SM6 T3	SM6-3-E2-C4-113	148.81	6.04	3.93	121.64	5.75	123.59	26.58	26.59	7.41	173.45	9.22	6.57
2M SM6 T3	SM6-3-E2-C4-114	142.72	5.73	3.74	116.31	5.44	119.49	25.23	25.43	6.96	165.76	9.16	6.27
2M SM6 T3	SM6-3-E2-C5-115	159.64	6.47	4.31	127.83	5.78	131.89	27.99	27.67	7.48	181.3	8.97
2M SM6 T3	SM6-3-E2-C5-116	121.12	4.74	3.36	97.97	4.55	99.1	21.44	21.5	5.94	139.7	7.79	4.73
2M SM6 T3	SM6-3-E2-C6-117	147.73	6	3.76	119.36	5.38	122.21	26.04	25.81	7.21	168.72	9.55	6.1
2M SM6 T3	SM6-3-E2-C6-118	126.46	4.96	3.54	103.48	4.69	105.09	22.31	22.28	6.34	146.84	7.95	5.06
2M SM6 T3	SM6-3-E2-C6-119	140.61	5.53	3.9	110.89	5.52	114.74	24.55	23.75	6.94	158.32	8.84	5.55
2M SM6 T3	SM6-3-E2-C7-120	147.62	5.98	4	119.6	5.73	123.15	26.2	26.56	7.34	171.62	9.79	6.03
2M SM6 T3	SM6-3-E2-C7-121	158.43	6.12	4.31	126.58	5.87	130.46	27.59	26.96	7.79	179.61	9.81	6.13
6C SM6 T1	SM6-4-B-1-C1-066	80.16	4.95	2.82	45.68	7.13	37.53	9.27	8.42	9.41	30.71	2.86	3.39
6C SM6 T1	SM6-4-B-1-C1-067	68.99	4.31	2.58	38.45	5.83	32.68	7.96	7.23	7.94	26.31	2.61	2.58
6C SM6 T1	SM6-4-B-1-C10-045	23.74	1.467	1.005	13.23	2.13	11.29	2.72	2.57	2.95	9.44	0.881	0.954
6C SM6 T1	SM6-4-B-1-C10-046	30.95		1.195		2.72	14.5	3.55	3.26	3.93	12.12	1.219
6C SM6 T1	SM6-4-B-1-C11-041	33.43	2.25	1.4		2.82	16.35		3.48	4.11	13.12	1.37	1.338
6C SM6 T1	SM6-4-B-1-C11-042	32.9	2.03	1.35	18.22	2.95	16.07	3.8	3.55	4.23	13.13	1.46	1.292
6C SM6 T1	SM6-4-B-1-C11-043	37.58	2.3	1.24	20.7	3.22	18.45	4.3	4.11	4.66	13.57	1.38	1.446
6C SM6 T1	SM6-4-B-1-C11-044	41.27	2.69	1.78	22.59	3.59	20.41	4.62	4.45	5.43	17.4	2.21	1.92
6C SM6 T1	SM6-4-B-1-C2-064	82.71	5.06	3.54	47.06	7.52	40.24	9.52	9.05	9.87	33.24	3.53	3.49
6C SM6 T1	SM6-4-B-1-C2-065	93.87	5.74	3.21	51.7	8.14	44.37	10.63	9.73	11.37	38.39	4.06
6C SM6 T1	SM6-4-B-1-C3-062	66.76	4.04	2.5	37.45	5.96	31.49	7.62	6.98	7.75	28.19	2.81	2.76
6C SM6 T1	SM6-4-B-1-C3-063	97.79	5.08	2.99	47.77	8.33	40.97	9.33	8.42	9.15	35.94	3.55
6C SM6 T1	SM6-4-B-1-C4-060	33.97	2.15	1.4	19	2.93	16.23	3.89	3.55	4.08	13.66	1.32	1.361
6C SM6 T1	SM6-4-B-1-C4-061	32.45	1.95	1.37	18.22	2.86	15.27	3.76	3.31	3.87	13.12	1.173	1.356
6C SM6 T1	SM6-4-B-1-C5-057	101.03	6.18	3.23	58.08	8.67	47.29	11.61	10.39	12.16	33.58	2.85	3.9
6C SM6 T1	SM6-4-B-1-C5-058	110	7.03	4.58	61.22	9.11	50.38	12.31	11.04	13.12	39.32	3.78	4.17
6C SM6 T1	SM6-4-B-1-C5-059	113.98	7.19	4.35	64.73	10.19	54.69	12.99	12.29	14.01	45.64	5.21	4.16
6C SM6 T1	SM6-4-B-1-C6-055	88.39	5.48	3.68	49.68	7.45	42.33	10.05	9.06	10.42	33.61	3.22	3.54
6C SM6 T1	SM6-4-B-1-C6-056	76.53	4.58	3.32	43.32	6.65	36.72	8.41	8.35	9.03	28.96	3	3.08
6C SM6 T1	SM6-4-B-1-C7-051	79.82	5.02	3.25	44.94	7.08	40.11	8.93	8.43	9.36	31.5	3.32
6C SM6 T1	SM6-4-B-1-C7-052	77.38	4.99	2.75	43.61	7.09	36.64	8.9	8.72	9.29	30.63	3.35	2.76
6C SM6 T1	SM6-4-B-1-C9-047	122.54	7.68	5.55	69.99	11.06	56.49	14.16	13.16	15.82	52.02	5.97	4.7
6C SM6 T1	SM6-4-B-1-C9-048	98.12	6.24	2.93	56.78	8.67	46.27	11.47	11.78	12.04	37.04	3.78	3.36
6C SM6 T1	SM6-4-B-1-CS-049	70.17	4.04	2.36		6.3		8.03	7.5	8.34	27.81	2.36	2.57
6C SM6 T1	SM6-4-B-1-CS-050			3.03	45.41	7.3	37.78	9.28	8.56	9.94	30.92	3.07
2M SM9 T1B	SM9-99-248-1	221.78	7.38	5.6	123.78		134.71	30.45	32.02	10.33		14.63	4.21
2M SM9 T1B	SM9-99-248-2	244.32	8.07	5.36	133.22		145.83	33.85	34.44	11.47		16.3	5.1
2M SM9 T1B	SM9-99-248-3	180.24	6.07	4.29	100.2		110.54	25.24	26.19	8.65		12.07	3.53
2M SM9 T1B	SM9-99-248-33	227.25	6.93	2.97	121.06	5.03	131.23	27.1	31.73	12.25	201.02	12.46	5.26
2M SM9 T1B	SM9-99-248-34	248.59	7.58	4.35	141.87	5.6	142.79	30.58	28.59	12.47	211.94	14.13	4.5
2M SM9 T1B	SM9-99-248-35	280.76	9.11	4.61	159.11	6.28	168.78	34.61	37.89	16.09	247.9	15.11	6.09
2M SM9 T1B	SM9-99-248-36	306.61	9.88	4.58	172.41	6.69	181.78	38.01	40.22	15.89	274.58	14.84	7.11
2M SM9 T1B	SM9-99-248-37	308.57	9	4.84	173.39	6.19	175.74	38.16	38.26	15.12	275.6	14.64	6.48
2M SM9 T1B	SM9-99-248-38	469.75	15.13		277.93	6.09	276.95	58.4	67.39	23.33	469.2	28.27	6.34
2M SM9 T1B	SM9-99-248-4	291.63	10.48	3	173.92		187.25	42.68	44.16	13.93		18.51	4.45
2M SM9 T1B	SM9-99-248-40	281.46	7.65	3.24	151.98	5.89	151.88	32.77	33.3	13.75	235.89	11.88	5.35
2M SM9 T1B	SM9-99-248-41	249.55	6.58		140.15	5.53	138.16	29.15	33.21	13.34	225.25	13.11	4.24
2M SM9 T1B	SM9-99-248-42	309.35	8.97	5.81	177.9	6.77	179.21	37.54	39.7	14.4	289.12	18.19	5.32
2M SM9 T1B	SM9-99-248-43	617.61			334.31		319.67	72.12			571.01
2M SM9 T1A	SM9-99-248-45	97.06	3.95	3.63	66.47	5.84	77.55	16.12	17.36	6.56	121.55	6.98	2.85
2M SM9 T1A	SM9-99-248-46	103.9	4.59	4.3	72.96	6.44	83.93	17.88	18.96	6.37	135.18	7.76	3.31
2M SM9 T1A	SM9-99-248-47	92.15	3.76	3.77	65.77	5.86	74.63	16.01	14.6	6	120.84	6.96	2.95
2M SM9 T1A	SM9-99-248-48	98.79	4.41	3.41	68.45	5.88	79.82	16.78	17.55	5.71	123.86	6.33	2.77
2M SM9 T1B	SM9-99-248-49	335.47	9.57	6.09	195.32	6.73	187.36	40	40.31	16.26	307.17	16.34	5.45
2M SM9 T1B	SM9-99-248-5	335.79	11.82	4.19	194.2		211.83	48.53	50.34	16.35		21.75	4.59
2M SM9 T1B	SM9-99-248-51	335.58	8.61	4.93	185.12	6.95	173.15	39.47	36.48	15.07	285.3	14.83	5.82
2M SM9 T1B	SM9-99-248-52	336.2	9.38	4.3	194.84	6.64	179.11	38.98	38.18	15.33	296.25	16.69	6.29
2M SM9 T1B	SM9-99-248-54	169.65	5.58		94.41		89.49	17.96	21.42	7.13	151.78	8.76
2M SM9 T1B	SM9-99-248-55	141.58	4.09	2.28	83.08	2.83	77.96	16.93	15.88	6.22	128.27	7.12	2.91
2M SM9 T1A	SM9-99-248-56	100.56	4.17	3.62	71.1	5.53	76.36	17.12	17.37	6.1	125.65	6.88	3.19
2M SM9 T1B	SM9-99-248-57	117.61	4.51		80.55	5.84	86.03	19.26	19.37	6.88	142.03	8.17	3.62
2M SM9 T1B	SM9-99-248-58	149.3			93.13		84.91	20.12			164.17	13.24
Puisaye	Palsid 549	627.3	18.11	4.947	233.9	14.14	314.8	72.27	79.7	3.813	432.4	33.25	14.09	54.6352	10.9213	21.4974	4.75162	1.07783	2.39263	1.60212	0.206244
Puisaye	Palsid 550	534.3	12.76	3.701	183.2	10.63	211.7	49.82	53.06	4.812	477.8	35.29	14.62	49.3086	12.773	21.1243	9.50323	0.812518	2.0988	1.15642	0.206244
Puisaye	Palsid 551	934	15.88	3.727	255.6	8.423	263	60.72	63.72	2.718	624.6	42.63	16.38	51.6403	9.65535	17.1105	5.77166	1.92351	9.16476	2.096	0.22916
Puisaye	F1-S3-301-SC13	356	8.98	3.54	187	10.8	169	40.3	38	4	478	25.4	9.51	33.0292	9.14518	47.0344	1.5107	0.547206	1.83295	0.78299	0.389572
Puisaye	F1-S3-301-SC14	213	5.85	2.84	118	7.82	114	26.9	25.3	4.34	263	15.2	7.99	28.9006	7.23679	53.1196	1.85933	0.381386	1.28726	0.54207	0.389572
Puisaye	F1-S3-302-SC5	201	5.37	2.64	104	6.87	102	24.1	23.1	2.32	235	13.5	5.59	23.3387	6.34872	61.1859	0.51648	0.232148	0.685608	0.313196	0.274992
Puisaye	F1-S3-302-SC6	321	8.22	3.53	180	10.4	161	38.2	35.1	11	437	22.7	9.43	33.9491	8.48386	45.9281	2.10466	0.563788	2.14078	0.819128	0.435404
Puisaye	F1-S3-309-SC3	677	15.4	3.93	311	9.74	291	68.1	65.8	3.39	693	38.8	8.59	36.0455	8.08706	45.1047	1.9368	0.480878	1.84694	0.746852	0.252076
Puisaye	F1-S3-309-SC4	488	10.1	3.06	196	8.67	195	45.7	43.5	3.65	449	24.2	8.28	29.1359	7.14231	52.412	2.29834	0.447714	1.34323	0.638438	0.34374
Puisaye	F1-S4-402-SC11	396	11.4	3.65	207	11.9	206	48.1	48	4.35	542	29.7	13	39.9603	12.5274	33.2818	6.19776	0.596952	2.08481	0.770944	0.320824
Puisaye	F1-S4-402-SC12	340	7.73	3.56	129	9.86	133	30.5	31.7	6.47	370	22.3	12.6	41.0085	10.8457	37.3857	2.45328	0.547206	1.95888	0.84322	0.297908
Puisaye	F3-S1-102-SC7	494	7.27	5.5	148	14.6	145	34.7	31.8	2.81	251	16	9.55	41.9925	12.1306	38.0675	0.426096	0.364804	1.34323	0.48184	0.274992
Puisaye	F3-S1-103-SC10	436	8.06	4.33	159	12.6	152	36.4	34.6	3.44	306	19.3	11	41.586	12.3762	35.9963	1.89806	0.58037	1.9169	0.770944	0.274992
Puisaye	F3-S1-103-SC8	479	12	4.32	225	12	221	52.2	51.6	4.42	474	25.7	9.91	43.6397	13.0753	37.7202	3.66701	0.74619	2.4486	0.939588	0.274992
Puisaye	F3-S1-103-SC9	512	12.3	5.01	230	13.7	233	55.4	54	4.64	466	26.9	12.5	48.0892	14.1146	25.6657	4.32552	0.779354	2.33666	1.01186	0.160412
Puisaye	F9-S1-101-SC1	631	10.8	2.47	168	6.34	182	42.1	45.2	2.78	450	28.2	4.77	27.232	5.40397	55.8598	1.3945	0.514042	1.83295	0.66253	0.595816
Puisaye	F9-S1-101-SC2	170	6.19	2.58	96	7.16	106	23.8	25.6	2.87	328	20.8	4.31	23.8735	6.53767	59.0889	0.542304	0.33164	1.52513	0.578208	0.641648
Puisaye	89.420.2.SC9	81.9	2.64	2.15	44.4	4.11	48.3	11.3	11.6	1.99	102	5.91	6.68	22.7825	4.57259	60.6842	1.78186	0.547206	2.07082	0.349334	0.183328
Puisaye	89.420.2.SC7	253	7.53	1.77	120	4.19	140	33.8	33.2	3.13	190	13.9	4.86	24.173	4.40254	60.3497	1.13626	0.530624	1.97287	0.277058	0.160412
Puisaye	89.420.1.SC20	291	5.55	1.31	126	2.88	121	29.8	24.8	0.95	172	9.43	3.25	23.2317	2.60751	61.9836	2.14339	0.862264	1.69303	0.313196	0.11458
Puisaye	89.420.1.SC17	255	6.11	2.35	128	5.14	122	29.6	27.7	2.11	195	11	4.48	23.5954	4.10021	61.5333	1.40741	0.696444	0.90948	0.517978	0.160412
Puisaye	89.420.3.SC15	393	9.44	2.24	178	5.14	193	46.7	43.4	2.91	252	16.6	4.59	23.082	3.34442	62.5368	0.852192	0.480878	1.55311	0.72276	0.22916
Puisaye	89.420.3.SC16	383	9.31	2.25	241	4.43	200	48.7	41.3	2.12	328	15.3	3.45	23.8093	3.45778	60.1439	1.56235	0.729608	2.6305	0.554116	0.160412
Condroz	Condroz	59.37	2.705	3.673	27.51	5.87	40.15	8.346	11.27	8.522	97.84	6.35	3.46	48.91	6.793	33.915	0.1244	0.177	0.069	0.794	0.33
Condroz	Condroz	70.11	3.432	3.394	27.88	4.379	47.97	9.714	14.15	6.843	109.7	7.908	2.008	49.78	4.787	35.88	0.0268	0.165	0.049	0.754	0.4
Condroz	Condroz	68.44	2.838	5.048	38.79	6.029	47.86	10.75	11.78	10.97	125.7	7.673	2.926	30.62	6.961	59.265	3.051	0.795	1.18	2.007	0.8
Condroz	Condroz	59.05	3.199	3.919	38.51	4.814	52.45	11.18	13.48	9.504	110.8	7.025	2.21	24.83	5.76	67.83	2.9515	0.531	1.098	1.123	0.85
Condroz	Condroz	62.46	2.961	3.605	25.09	6.221	42.27	8.606	12.43	6.775	98.72	7.572	1.672	26.13	5.934	65.595	2.714	0.26	0.896	1.128	0.66
Condroz	Condroz	81.62	3.327	3.886	57.79	8.32	58.79	13.78	13.92	11.08	208.7	10.3	1.639	24.07	4.444	69.565	3.4385	0.451	1.992	1.161	0.57
Condroz	Condroz	132.7	3.548	5.165	57.23	12.78	65.2	15.45	15.67	13.1	118.9	7.914	3.783	25.45	5.99	65.52	2.8195	0.758	1.262	0.898	0.85
Condroz	Condroz	107.1	3.972	4.695	71.6	11.47	73.9	17.36	17.2	16.94	179.4	10.11	1.853	21.36	6.323	70.505	2.284	0.771	1.97	1.173	0.81
Condroz	Condroz	74.37	2.399	3.17	41.2	6.977	44.43	10.56	10.29	8.785	89.51	5.538	3.809	26.12	9.533	59.565	4.244	0.807	1.659	1.475	0.57
Condroz	Condroz	87.46	3.064	3.645	50.37	7.795	55.36	13.08	13.03	9.051	123	7.289	4.245	24.93	8.36	63	2.4165	0.999	2.847	1.496	0.8
Condroz	Condroz	83.42	3.147	3.519	50.08	7.209	55.87	13.12	13.16	9.404	127.3	7.474	3.202	25.92	6.558	63.565	4.3285	0.692	1.832	1.277	0.58
Condroz	Condroz	92.89	3.222	3.709	57.51	7.728	59.18	14.16	13.61	10.87	138.2	7.734	3.155	27.38	7.496	55.64	7.6565	0.851	2.12	1.69	0.49
Condroz	Condroz	34.12	0.943	1.753	19.95	3.553	19.77	4.925	4.087	4.052	35.35	2.326	2.148	27.03	6.627	59.055	6.072	0.837	2.451	1.345	0.63
Condroz	Condroz	47.26	2.87	2.173	33.06	4.453	47.95	11.18	12.26	5.523	49.32	4.077	3.841	24.54	7.371	61.7	5.23	1.034	3.026	1.741	0.53
Condroz	Condroz	44.19	1.541	2.311	23.62	5.559	27.5	6.526	6.42	10.54	61.23	4.727	3.765	17.44	3.753	74.92	7.181	0.579	1	1.148	0.79
Condroz	Condroz	24.51	0.627	2.572	12.51	3.454	13.02	3.224	2.967	2.027	17.76	1.476	1.508	20.65	5.221	65.265	10.17	0.503	0.445	1.198	0.47
Condroz	Condroz	59.2	2.508	2.481	46.55	4.464	50.7	11.84	10.89	7.123	78.98	5.205	7.46	23	6.026	63.495	7.93	0.531	0.418	0.937	0.78
Condroz	Condroz	48.82	1.727	2.292	26.41	5.716	31.21	7.243	7.214	11.2	67.5	5.063	4.501	16.84	3.03	82.12	2.7525	0.336	0.625	0.631	0.71
Condroz	Condroz	43.74	1.143	2.865	22.64	5.652	22.86	5.652	5.043	10.3	46.82	3.183	3.77	25.34	4.358	55.75	14.66	0.66	1.477	1.148	0.56
Entre Sambre et Meuse	Geron_Jacq_1	67.126	2.5251	2.721	39.9448	5.7245	46.7954	10.335	10.8404	13.1696	140.859	9.3447	1.6219	23.33	6.182	62.74	8.245	0.539	0.446	1.008	0.81
Entre Sambre et Meuse	Geron_Jacq_2	70.1617	2.6182	3.4734	38.1121	6.5751	46.7465	10.3258	11.2317	9.774	143.152	11.089	1.8553	20.42	4.723	71.77	4.055	0.522	1.258	0.955	0.92
Entre Sambre et Meuse	Geron_Jacq_3	62.8796	2.6562	2.3991	42.3627	4.631	50.7198	11.5016	11.7541	8.7999	125.084	8.1714	1.4776	17.02	6.13	77.345	1.506	0.804	1.332	0.712	0.53
Entre Sambre et Meuse	Pumont_1	96.2125	3.8569	3.1403	63.7586	7.7812	73.9836	16.5468	17.0407	11.8584	183.423	12.2648	2.1461	21.82	6.175	71.545	1.5835	1.134	1.362	0.816	0.56
Entre Sambre et Meuse	Pumont_2	83.3947	2.9846	3.6004	64.795	9.3218	62.4028	14.7872	13.2125	13.2463	140.177	8.8221	2.4644	21.62	5.129	73.02	2.3815	0.921	1.228	0.764	0.41
Entre Sambre et Meuse	Pumont_3	89.6142	3.8517	3.0356	58.8676	8.0119	70.4897	15.8635	16.7878	12.6105	165.85	10.9525	1.8754	21.8	7.216	72.005	0.7883	1.42	0.788	0.411	0.72
Entre Sambre et Meuse	Baterage_1	72.699	2.1899	3.9131	39.5697	6.6877	46.0425	11.2323	9.8068	5.746	64.2276	5.1154	5.3501	25.22	6.974	68.4	0.6634	1.334	0.968	0.862	0.85
Entre Sambre et Meuse	Baterage_2	83.201	2.9246	2.5992	48.8793	5.2362	55.5868	13.0829	12.6505	11.2941	103.577	6.7206	2.3879	22.51	7.024	70.085	0.7774	1.751	0.942	0.466	0.56
Entre Sambre et Meuse	Baterage_3	72.191	2.7124	2.6408	44.7172	4.3197	51.0283	12.2112	11.6299	7.1904	84.5684	5.6871	2.8259	32.51	6.985	45.745	2.284	1.198	11.695	1.994	0.61
Entre Sambre et Meuse	Baterage_4	39.0295	1.0836	2.2091	19.1874	3.4084	22.379	5.4092	4.8153	3.4934	30.3929	2.7116	2.908	28.78	4.584	68.315	0.9081	0.524	1.328	1.016	0.73
Entre Sambre et Meuse	B_Ferriere_1	30.0821	0.5667	3.5491	15.0455	5.4902	13.8564	3.5432	2.7629	1.7125	19.114	1.6939	1.1433	30.37	4.782	65.33	0.7344	0.588	1.521	0.989	0.51
Entre Sambre et Meuse	B_Ferriere_2	25.9618	0.5444	3.4786	13.4101	5.0351	13.1854	3.2876	2.6651	1.5497	16.8971	1.4621	1.2784	19.86	3.282	74.13	1.206	0.774	5.055	1.044	0.6
Entre Sambre et Meuse	B_Ferriere_3	199.793	8.3892	2.8003	111.363	4.5814	141.771	31.6687	34.9634	19.8419	322.088	18.5651	6.3571	22.68	4.281	71.35	0.2754	0.79	3.007	1.841	0.7
Entre Sambre et Meuse	Geron_Froid_1	264.411	8.1164	4.9405	190.164	15.0117	185.074	43.7684	37.8131	15.6025	263.273	15.7304	4.3849	22.19	3.953	72.305	0.2503	0.644	4.032	1.69	0.49
Entre Sambre et Meuse	Geron_Froid_2	107.501	4.2422	3.1443	75.773	7.3544	84.9622	20.1211	19.4014	14.9048	139.794	9.6166	3.1353	23.46	5.749	71.9	1.91	0.634	0.989	0.919	0.47
Entre Sambre et Meuse	Geron_Froid_3	206.735	6.1446	4.1101	115.118	10.2291	123.205	29.0833	28.45	19.6136	248.834	15.4845	3.2617	28.67	10.42	59.925	1.0955	1.258	1.75	0.972	0.55
Entre Sambre et Meuse	B_Revaux_1	86.2802	3.5573	3.5966	66.2957	7.4044	71.6481	16.4797	16.5185	9.0872	168.206	11.1391	2.9075	30.32	8.471	63.39	0.6457	0.508	0.928	0.779	0.42
Entre Sambre et Meuse	B_Revaux_2	154.633	5.6003	5.0168	104.993	12.9119	113.384	26.3532	25.6561	12.7493	252.482	16.2094	5.629	30.78	8.973	50.125	2.361	2.799	5.371	1.035	0.46
Entre Sambre et Meuse	B_Revaux_3	98.0793	3.879	4.2514	67.0535	8.6493	74.9164	17.2575	17.759	11.2497	164.284	11.0857	4.0295	20.08	5.668	76.685	0.8625	0.643	0.924	0.673	0.77
Entre Sambre et Meuse	B_Revaux_4	99.5169	3.6305	3.3303	67.1575	8.0733	72.4129	16.711	16.5552	8.9026	171.458	10.5527	4.354	25.76	8.954	65.88	1.0605	0.942	1.252	0.886	0.7
Senonais Pays dOthe	Noslon	57.68	2.35	0.72	53.69	2.04	43.21	10.09	9.42	2.17	132	6.19	1.47	33.16	6.072	62.77	0.7842	0.506	0.495	0.748	0.53
Senonais Pays dOthe	Noslon	58.51	2.11	0.95	49.39	1.56	42.53	9.96	8.66	1.83	123.9	5.39	0.29	21.33	6.606	73.435	0.8794	0.805	0.645	0.788	0.72
Senonais Pays dOthe	Noslon	455.4	5.63	3.23	96.89	5.57	98.23	23.17	23.23	2.62	249.5	17.02	0.83	22.0979	5.21502	74.81	0.761808	0.41455	0.55968	0.24092	0.297908
Senonais Pays dOthe	Noslon	683.2	10.83	2.74	145.9	5.43	169.3	38.68	42.82	3.96	507.9	35.05	0.55	16.8997	4.89381	80.1232	0.658512	0.16582	0.587664	0.325242	0.22916
Senonais Pays dOthe	Noslon	447.2	7.83	5.89	128.5	9.21	132.1	31.05	30.85	3.56	353.4	22.77	3.53	38.6767	6.68883	55.8212	0.58104	0.348222	1.37122	1.50575	0.252076
Senonais Pays dOthe	Noslon	636.5	10.04	3.19	139.6	5.95	154.5	35.42	38.52	2.88	453.1	30.11	0.76	18.3116	4.68596	78.6566	0.83928	0.281894	0.867504	0.228874	0.274992
Senonais Pays dOthe	Noslon	373.5	7.04	4.32	88.05	3.94	108.7	24.09	26.75	2.01	277	21.09	0.77	12.9849	2.94762	80.1361	0.38736	0.132656	2.16876	0.397518	0.252076
Senonais Pays dOthe	Noslon	546.6	9.71	2.98	128.4	5.5	149.1	33.56	37.58	2.71	431.5	29.07	0.37	12.2576	4.06243	83.571	0.826368	0.24873	0.573672	0.433656	0.137496
Senonais Pays dOthe	Noslon	191	9.4	1.58	143.9	2.8	159.6	35.19	37.13	1.46	409.2	23.03	0.8	11.1452	2.49414	89.6819	0.529392	0.132656	0.433752	0.265012	0.160412
Senonais Pays dOthe	Les Fouetteries	82.91	4.47	0.55	74.38	1.51	82.58	19.25	18.25	1.81	133.3	8.63	0.29	30.4194	8.42717	59.6936	1.91098	0.397968	3.41405	0.48184	0.22916
Senonais Pays dOthe	Les Fouetteries	63.76	3.36	0.46	66.15	1.2	66.39	15.96	13.57	0.51	114.2	5.76	0.32	25.0072	7.74695	66.898	2.95685	0.33164	0.923472	0.192736	0.34374
Senonais Pays dOthe	Les Fouetteries	239.6	3.93	0.67	92.43	1.69	83.78	20.4	16.45	1.27	150.8	7.27	0.28	26.7828	5.34729	68.2617	1.12334	0.215566	1.11936	0.42161	0.206244
Senonais Pays dOthe	Les Fouetteries	258	7.66	4.92	133.7	9.62	137.2	32.38	31.75	2.26	261.6	17.82	3.13	33.1362	7.74695	57.2364	3.8736	0.447714	2.07082	0.554116	0.206244
Senonais Pays dOthe	Les Fouetteries	296.3	6.18	3.55	109.9	7.31	116.9	28.7	27.12	1.89	168.9	15.62	1.72
Senonais Pays dOthe	Les Fouetteries	343.7	6.7	4.35	78.82	7.12	103.4	23.7	27.09	2.18	202.8	15.47	1.84
Senonais Pays dOthe	Les Fouetteries	25.11	0.7	0.65	12.69	1.04	12.83	3.12	2.86	0.21	22.83	1.82
Senonais Pays dOthe	Les Fouetteries	478.1	7.4	4.97	132.3	9.26	134.8	33.1	30.44	3.35	220.2	18.58	2.49	28.8578	9.59866	58.9603	0.658512	0.58037	2.65848	0.710714	0.366656
Senonais Pays dOthe	Defendable	492.4	17.9	9.03	239.2	15.53	309.7	70.99	73.42	4.54	581	41.61	1.54	21.9054	6.89668	72.0697	0.942576	0.563788	1.94489	0.24092	0.297908
Senonais Pays dOthe	Defendable	717.9	17.88	7.75	186.7	12.95	260.8	58.35	70.17	4.34	679.3	52.31	0.81	22.9417	8.82187	62.8541	0.734549	0.830942	1.64484	0.646469	0.252076
